# Supplementary material for: One new genus Najas (Hydrocharitaceae) and four new vascular plant records for Kosovo: Lycopodium, Najas and two Cyperus species
Source: Biodivers Data J. 2026 Jan 19;14:e181774. doi: 10.3897/BDJ.14.e181774 (PMC12835876; doi:10.3897/BDJ.14.e181774)
Supplement: XML Treatment for Lycopodium annotinumannotinum [file BDJ.14.e181774-treatment1.xml]

<!DOCTYPE tp:taxon-treatment
  PUBLIC "-//TaxonX//DTD Taxonomic Treatment Publishing DTD v0 20100105//EN" "tax-treatment-NSO.dtd">
<tp:taxon-treatment xmlns:tp="http://www.plazi.org/taxpub"><tp:treatment-meta><mixed-citation publication-type="journal"><person-group><name><surname>Millaku</surname><given-names>Fadil</given-names></name><name><surname>Krasniqi</surname><given-names>Elez</given-names></name><name><surname>Bytyçi</surname><given-names>Pajtim</given-names></name><name><surname>Berisha</surname><given-names>Naim</given-names></name></person-group><article-title>One new genus <italic><tp:taxon-name><tp:taxon-name-part taxon-name-part-type="genus" reg="Najas">Najas</tp:taxon-name-part></tp:taxon-name></italic> (<tp:taxon-name><tp:taxon-name-part taxon-name-part-type="family">Hydrocharitaceae</tp:taxon-name-part></tp:taxon-name>) and four new vascular plant records for Kosovo: <italic><tp:taxon-name><tp:taxon-name-part taxon-name-part-type="genus" reg="Lycopodium">Lycopodium</tp:taxon-name-part></tp:taxon-name></italic>, <italic><tp:taxon-name><tp:taxon-name-part taxon-name-part-type="genus" reg="Najas">Najas</tp:taxon-name-part></tp:taxon-name></italic> and two <italic><tp:taxon-name><tp:taxon-name-part taxon-name-part-type="genus" reg="Cyperus">Cyperus</tp:taxon-name-part></tp:taxon-name></italic> species</article-title><source>Biodivers Data J</source><day>19</day><month>01</month><year>2026</year><volume>14</volume><pub-id pub-id-type="doi">10.3897/BDJ.14.e181774</pub-id></mixed-citation></tp:treatment-meta><tp:nomenclature><tp:taxon-name><object-id xmlns:xlink="http://www.w3.org/1999/xlink" content-type="arpha" xlink:type="simple">CDAEBC04-3D5E-5717-8F07-7F284F63057B</object-id><tp:taxon-name-part taxon-name-part-type="genus">Lycopodium</tp:taxon-name-part> <tp:taxon-name-part taxon-name-part-type="species">annotinum</tp:taxon-name-part><tp:taxon-name-part taxon-name-part-type="subspecies">annotinum</tp:taxon-name-part><object-id xmlns:xlink="http://www.w3.org/1999/xlink" xlink:type="simple" object-id-type="IPNI">urn:lsid:ipni.org:names:321282-2</object-id></tp:taxon-name><tp:taxon-authority>Linnaeus 1753</tp:taxon-authority><tp:nomenclature-citation-list><tp:nomenclature-citation><tp:taxon-name>
                <tp:taxon-name-part taxon-name-part-type="genus" reg="Spinulum"/>
                <tp:taxon-name-part taxon-name-part-type="species" reg="annotinum"/>
              </tp:taxon-name><comment>= <tp:taxon-name><tp:taxon-name-part taxon-name-part-type="genus" reg="Spinulum">Spinulum</tp:taxon-name-part> <tp:taxon-name-part taxon-name-part-type="species" reg="annotinum">annotinum</tp:taxon-name-part> <tp:taxon-name-part taxon-name-part-type="basionym-authority">(L.)</tp:taxon-name-part> <tp:taxon-name-part taxon-name-part-type="authority">A. Haines</tp:taxon-name-part> <tp:taxon-name-part taxon-name-part-type="infraspecific-rank">subsp.</tp:taxon-name-part> <tp:taxon-name-part taxon-name-part-type="subspecies" reg="annotinum">annotinum</tp:taxon-name-part></tp:taxon-name></comment></tp:nomenclature-citation></tp:nomenclature-citation-list></tp:nomenclature><tp:treatment-sec sec-type="materials"><title>Materials</title><list list-type="alpha-lower" list-content="occurrences"><list-item><p><bold>Type status:</bold> <named-content xmlns:xlink="http://www.w3.org/1999/xlink" content-type="dwc:typeStatus" xlink:type="simple">Other material</named-content>. <bold>Occurrence:</bold> catalogNumber: <named-content xmlns:xlink="http://www.w3.org/1999/xlink" content-type="dwc:catalogNumber" xlink:type="simple">UPH-00002335</named-content>; occurrenceRemarks: <named-content xmlns:xlink="http://www.w3.org/1999/xlink" content-type="dwc:occurrenceRemarks" xlink:type="simple">inside of <tp:taxon-name><tp:taxon-name-part taxon-name-part-type="genus" reg="Picea">Picea</tp:taxon-name-part> <tp:taxon-name-part taxon-name-part-type="species" reg="abies">abies</tp:taxon-name-part></tp:taxon-name> forest</named-content>; recordNumber: <named-content xmlns:xlink="http://www.w3.org/1999/xlink" content-type="dwc:recordNumber" xlink:type="simple">21</named-content>; recordedBy: <named-content xmlns:xlink="http://www.w3.org/1999/xlink" content-type="dwc:recordedBy" xlink:type="simple">Naim Berisha</named-content>; individualCount: <named-content xmlns:xlink="http://www.w3.org/1999/xlink" content-type="dwc:individualCount" xlink:type="simple">30</named-content>; occurrenceStatus: <named-content xmlns:xlink="http://www.w3.org/1999/xlink" content-type="dwc:occurrenceStatus" xlink:type="simple">Present</named-content>; occurrenceID: <named-content xmlns:xlink="http://www.w3.org/1999/xlink" content-type="dwc:occurrenceID" xlink:type="simple">AA0930AE-8338-5A0A-85D5-695727FC1EC3</named-content>; <bold>Taxon:</bold> taxonID: <named-content xmlns:xlink="http://www.w3.org/1999/xlink" content-type="dwc:taxonID" xlink:type="simple">urn:lsid:ipni.org:names:304983-2</named-content>; scientificNameID: <named-content xmlns:xlink="http://www.w3.org/1999/xlink" content-type="dwc:scientificNameID" xlink:type="simple">urn:lsid:ipni.org:names:304983-2</named-content>; acceptedNameUsage: <named-content xmlns:xlink="http://www.w3.org/1999/xlink" content-type="dwc:acceptedNameUsage" xlink:type="simple"><tp:taxon-name><tp:taxon-name-part taxon-name-part-type="genus" reg="Lycopodium">Lycopodium</tp:taxon-name-part> <tp:taxon-name-part taxon-name-part-type="species" reg="annotinum">annotinum</tp:taxon-name-part></tp:taxon-name> L. subsp. <tp:taxon-name><tp:taxon-name-part taxon-name-part-type="genus" reg="Lycopodium"/><tp:taxon-name-part taxon-name-part-type="species" reg="annotinum"/><tp:taxon-name-part taxon-name-part-type="subspecies" reg="annotinum">annotinum</tp:taxon-name-part></tp:taxon-name></named-content>; parentNameUsage: <named-content xmlns:xlink="http://www.w3.org/1999/xlink" content-type="dwc:parentNameUsage" xlink:type="simple"><tp:taxon-name><tp:taxon-name-part taxon-name-part-type="family">Lycopodiaceae</tp:taxon-name-part></tp:taxon-name></named-content>; originalNameUsage: <named-content xmlns:xlink="http://www.w3.org/1999/xlink" content-type="dwc:originalNameUsage" xlink:type="simple"><tp:taxon-name><tp:taxon-name-part taxon-name-part-type="genus" reg="Spinulum">Spinulum</tp:taxon-name-part> <tp:taxon-name-part taxon-name-part-type="species" reg="annotinum">annotinum</tp:taxon-name-part></tp:taxon-name> (L.) A. Haines subsp. <tp:taxon-name><tp:taxon-name-part taxon-name-part-type="genus" reg="Spinulum"/><tp:taxon-name-part taxon-name-part-type="species" reg="annotinum"/><tp:taxon-name-part taxon-name-part-type="subspecies" reg="annotinum">annotinum</tp:taxon-name-part></tp:taxon-name></named-content>; nameAccordingTo: <named-content xmlns:xlink="http://www.w3.org/1999/xlink" content-type="dwc:nameAccordingTo" xlink:type="simple">Christenhusz, M. J. M. &amp; Raab-Straube, E. von 2013+: <tp:taxon-name><tp:taxon-name-part taxon-name-part-type="order">Lycopodiophytina</tp:taxon-name-part></tp:taxon-name>. – In: Euro+Med Plantbase - the information resource for Euro-Mediterranean plant diversity. Published at https://europlusmed.org/.</named-content>; kingdom: <named-content xmlns:xlink="http://www.w3.org/1999/xlink" content-type="dwc:kingdom" xlink:type="simple"><tp:taxon-name><tp:taxon-name-part taxon-name-part-type="kingdom">Plantae </tp:taxon-name-part></tp:taxon-name></named-content>; phylum: <named-content xmlns:xlink="http://www.w3.org/1999/xlink" content-type="dwc:phylum" xlink:type="simple"><tp:taxon-name><tp:taxon-name-part taxon-name-part-type="phylum">Tracheophyta </tp:taxon-name-part></tp:taxon-name></named-content>; class: <named-content xmlns:xlink="http://www.w3.org/1999/xlink" content-type="dwc:class" xlink:type="simple"><tp:taxon-name><tp:taxon-name-part taxon-name-part-type="class">Lycopodiopsida </tp:taxon-name-part></tp:taxon-name></named-content>; order: <named-content xmlns:xlink="http://www.w3.org/1999/xlink" content-type="dwc:order" xlink:type="simple"><tp:taxon-name><tp:taxon-name-part taxon-name-part-type="order">Lycopodiales </tp:taxon-name-part></tp:taxon-name></named-content>; family: <named-content xmlns:xlink="http://www.w3.org/1999/xlink" content-type="dwc:family" xlink:type="simple"><tp:taxon-name><tp:taxon-name-part taxon-name-part-type="family">Lycopodiaceae </tp:taxon-name-part></tp:taxon-name></named-content>; genus: <named-content xmlns:xlink="http://www.w3.org/1999/xlink" content-type="dwc:genus" xlink:type="simple"><tp:taxon-name><tp:taxon-name-part taxon-name-part-type="genus">Lycopodium </tp:taxon-name-part></tp:taxon-name></named-content>; specificEpithet: <named-content xmlns:xlink="http://www.w3.org/1999/xlink" content-type="dwc:specificEpithet" xlink:type="simple">annotinum</named-content>; taxonRank: <named-content xmlns:xlink="http://www.w3.org/1999/xlink" content-type="dwc:taxonRank" xlink:type="simple">subspecies</named-content>; scientificNameAuthorship: <named-content xmlns:xlink="http://www.w3.org/1999/xlink" content-type="dwc:scientificNameAuthorship" xlink:type="simple">(L.) A. Haines</named-content>; nomenclaturalCode: <named-content xmlns:xlink="http://www.w3.org/1999/xlink" content-type="dwc:nomenclaturalCode" xlink:type="simple">IPNI</named-content>; taxonomicStatus: <named-content xmlns:xlink="http://www.w3.org/1999/xlink" content-type="dwc:taxonomicStatus" xlink:type="simple">Accepted</named-content>; <bold>Location:</bold> higherGeographyID: <named-content xmlns:xlink="http://www.w3.org/1999/xlink" content-type="dwc:higherGeographyID" xlink:type="simple">SE Europe</named-content>; higherGeography: <named-content xmlns:xlink="http://www.w3.org/1999/xlink" content-type="dwc:higherGeography" xlink:type="simple">SE Europe</named-content>; continent: <named-content xmlns:xlink="http://www.w3.org/1999/xlink" content-type="dwc:continent" xlink:type="simple">Europe</named-content>; country: <named-content xmlns:xlink="http://www.w3.org/1999/xlink" content-type="dwc:country" xlink:type="simple">Kosovo</named-content>; countryCode: <named-content xmlns:xlink="http://www.w3.org/1999/xlink" content-type="dwc:countryCode" xlink:type="simple">XK</named-content>; stateProvince: <named-content xmlns:xlink="http://www.w3.org/1999/xlink" content-type="dwc:stateProvince" xlink:type="simple">Peja</named-content>; county: <named-content xmlns:xlink="http://www.w3.org/1999/xlink" content-type="dwc:county" xlink:type="simple">Istog</named-content>; municipality: <named-content xmlns:xlink="http://www.w3.org/1999/xlink" content-type="dwc:municipality" xlink:type="simple">Istog</named-content>; locality: <named-content xmlns:xlink="http://www.w3.org/1999/xlink" content-type="dwc:locality" xlink:type="simple">Albanian Alps of Kosovo - Mokna Mt.</named-content>; verbatimLocality: <named-content xmlns:xlink="http://www.w3.org/1999/xlink" content-type="dwc:verbatimLocality" xlink:type="simple">Mokna</named-content>; verbatimElevation: <named-content xmlns:xlink="http://www.w3.org/1999/xlink" content-type="dwc:verbatimElevation" xlink:type="simple">1551 m</named-content>; locationRemarks: <named-content xmlns:xlink="http://www.w3.org/1999/xlink" content-type="dwc:locationRemarks" xlink:type="simple">Albanian Alps of Kosovo - Mokna Mt., inside of <tp:taxon-name><tp:taxon-name-part taxon-name-part-type="genus" reg="Picea">Picea</tp:taxon-name-part> <tp:taxon-name-part taxon-name-part-type="species" reg="abies">abies</tp:taxon-name-part></tp:taxon-name> forest: <named-content content-type="dwc:verbatimCoordinates" xlink:type="simple">42.908297°N, 20.547309°E</named-content> - at 1551 m a.s.l. 16 Nov. 2025. Leg.: Naim Berisha &amp; Fadil Millaku.</named-content>; verbatimCoordinates: <named-content xmlns:xlink="http://www.w3.org/1999/xlink" content-type="dwc:verbatimCoordinates" xlink:type="simple"><named-content content-type="dwc:verbatimCoordinates" xlink:type="simple">42.908297°N, 20.547309°E</named-content></named-content>; coordinatePrecision: <named-content xmlns:xlink="http://www.w3.org/1999/xlink" content-type="dwc:coordinatePrecision" xlink:type="simple">2</named-content>; georeferenceProtocol: <named-content xmlns:xlink="http://www.w3.org/1999/xlink" content-type="dwc:georeferenceProtocol" xlink:type="simple">GPS</named-content>; <bold>Identification:</bold> identifiedBy: <named-content xmlns:xlink="http://www.w3.org/1999/xlink" content-type="dwc:identifiedBy" xlink:type="simple">Naim Berisha</named-content>; dateIdentified: <named-content xmlns:xlink="http://www.w3.org/1999/xlink" content-type="dwc:dateIdentified" xlink:type="simple">2025</named-content>; identificationReferences: <named-content xmlns:xlink="http://www.w3.org/1999/xlink" content-type="dwc:identificationReferences" xlink:type="simple">Tutin, T. G., Heywood, V. H., Burges, N. A., Moore, D. M., Valentine, D. H., Walters, S. M., Webb, D. A. (1964): Flora Europaea - Volume 1. <tp:taxon-name><tp:taxon-name-part taxon-name-part-type="family">Lycopodiaceae</tp:taxon-name-part></tp:taxon-name> to <tp:taxon-name><tp:taxon-name-part taxon-name-part-type="family">Platanaceae</tp:taxon-name-part></tp:taxon-name>. Cambridge University Press.</named-content>; <bold>Event:</bold> eventDate: <named-content xmlns:xlink="http://www.w3.org/1999/xlink" content-type="dwc:eventDate" xlink:type="simple">16/11/2025</named-content>; habitat: <named-content xmlns:xlink="http://www.w3.org/1999/xlink" content-type="dwc:habitat" xlink:type="simple"><tp:taxon-name><tp:taxon-name-part taxon-name-part-type="genus" reg="Picea">Picea</tp:taxon-name-part> <tp:taxon-name-part taxon-name-part-type="species" reg="abies">abies</tp:taxon-name-part></tp:taxon-name> forest, moist.</named-content></p></list-item></list></tp:treatment-sec><tp:treatment-sec sec-type="Taxon discussion"><title>Taxon discussion</title><p>This taxon has not previously been reported for the flora of Kosovo; thus, it represents the first verified record of the species in Kosovo. The present record is based on field-collected material that was taxonomically verified using current regional floras and compared with herbarium material from UPH. Its occurrence extends the known distribution range of the species in the central Balkans and contributes to completing the floristic knowledge of Kosovo. No earlier confirmed records exist in the national or regional literature.</p></tp:treatment-sec><tp:treatment-sec sec-type="Notes"><title>Notes</title><p>This taxon was recorded in Mokna Mt.; it is thriving in moist, shaded microhabitats within Norway spruce (<italic><tp:taxon-name><tp:taxon-name-part taxon-name-part-type="genus" reg="Picea">Picea</tp:taxon-name-part> <tp:taxon-name-part taxon-name-part-type="species" reg="abies">abies</tp:taxon-name-part></tp:taxon-name></italic> (L.) H. Karst.) forest; growing near wet rocks with abundant bryophytes (Fig. <xref ref-type="fig" rid="F13730603">1</xref><xref ref-type="fig" rid="F13730608">a</xref>). Concerning its chorology, it is a Boreal–montane Eurasian species, which, in the Balkans, is mainly confined to high-elevation coniferous forests. Its presence suggests suitable microrefugial conditions in upper-montane coniferous forests.</p></tp:treatment-sec><tp:treatment-sec><!--Section generated to contain objects referenced in tp:taxon-treatment.--><fig-group id="F13730603" position="float" orientation="portrait"><caption><p>Species newly recorded for Kosovo. Photos by: Naim Berisha: A, C, Fadil Millaku; B, D:</p></caption><fig id="F13730608" position="float" orientation="portrait"><object-id xmlns:xlink="http://www.w3.org/1999/xlink" content-type="arpha" xlink:type="simple">48992810-9C38-520F-B7BE-714F404609C8</object-id><object-id xmlns:xlink="http://www.w3.org/1999/xlink" content-type="doi" xlink:type="simple">10.3897/BDJ.14.e181774.figure1a</object-id><label>Figure 1a.</label><caption><p><tp:taxon-name><tp:taxon-name-part taxon-name-part-type="genus" reg="Lycopodium">Lycopodium</tp:taxon-name-part> <tp:taxon-name-part taxon-name-part-type="species" reg="annotinum">annotinum</tp:taxon-name-part> <tp:taxon-name-part taxon-name-part-type="authority">L.</tp:taxon-name-part> <tp:taxon-name-part taxon-name-part-type="infraspecific-rank">subsp.</tp:taxon-name-part> <tp:taxon-name-part taxon-name-part-type="subspecies" reg="annotinum">annotinum</tp:taxon-name-part></tp:taxon-name>;</p></caption><graphic xmlns:xlink="http://www.w3.org/1999/xlink" xlink:href="bdj-14-e181774-g001_a.jpg" xlink:type="simple" position="float" orientation="portrait" id="oo_1485024.JPG"><uri content-type="original_file" xlink:type="simple">https://binary.pensoft.net/fig/1485024</uri></graphic></fig><fig id="F13730609" position="float" orientation="portrait"><object-id xmlns:xlink="http://www.w3.org/1999/xlink" content-type="arpha" xlink:type="simple">82A7B1F4-53B5-553D-9BD6-9B98DF0CCE4E</object-id><object-id xmlns:xlink="http://www.w3.org/1999/xlink" content-type="doi" xlink:type="simple">10.3897/BDJ.14.e181774.figure1b</object-id><label>Figure 1b.</label><caption><p><italic><tp:taxon-name><tp:taxon-name-part taxon-name-part-type="genus" reg="Najas">Najas</tp:taxon-name-part> <tp:taxon-name-part taxon-name-part-type="species" reg="marina">marina</tp:taxon-name-part></tp:taxon-name></italic> L.;</p></caption><graphic xmlns:xlink="http://www.w3.org/1999/xlink" xlink:href="bdj-14-e181774-g001_b.jpg" xlink:type="simple" position="float" orientation="portrait" id="oo_1485026.jpg"><uri content-type="original_file" xlink:type="simple">https://binary.pensoft.net/fig/1485026</uri></graphic></fig><fig id="F13730610" position="float" orientation="portrait"><object-id xmlns:xlink="http://www.w3.org/1999/xlink" content-type="arpha" xlink:type="simple">EB417678-7248-5EB6-8D92-642943BB67B3</object-id><object-id xmlns:xlink="http://www.w3.org/1999/xlink" content-type="doi" xlink:type="simple">10.3897/BDJ.14.e181774.figure1c</object-id><label>Figure 1c.</label><caption><p><italic><tp:taxon-name><tp:taxon-name-part taxon-name-part-type="genus" reg="Cyperus">Cyperus</tp:taxon-name-part> <tp:taxon-name-part taxon-name-part-type="species" reg="fuscus">fuscus</tp:taxon-name-part></tp:taxon-name></italic> L.;</p></caption><graphic xmlns:xlink="http://www.w3.org/1999/xlink" xlink:href="bdj-14-e181774-g001_c.jpg" xlink:type="simple" position="float" orientation="portrait" id="oo_1485027.JPG"><uri content-type="original_file" xlink:type="simple">https://binary.pensoft.net/fig/1485027</uri></graphic></fig><fig id="F13730611" position="float" orientation="portrait"><object-id xmlns:xlink="http://www.w3.org/1999/xlink" content-type="arpha" xlink:type="simple">B54A4B05-1671-5C09-97DE-0EAC670317F9</object-id><object-id xmlns:xlink="http://www.w3.org/1999/xlink" content-type="doi" xlink:type="simple">10.3897/BDJ.14.e181774.figure1d</object-id><label>Figure 1d.</label><caption><p><italic><tp:taxon-name><tp:taxon-name-part taxon-name-part-type="genus" reg="Cyperus">Cyperus</tp:taxon-name-part> <tp:taxon-name-part taxon-name-part-type="species" reg="rotundus">rotundus</tp:taxon-name-part></tp:taxon-name></italic> L.</p></caption><graphic xmlns:xlink="http://www.w3.org/1999/xlink" xlink:href="bdj-14-e181774-g001_d.jpg" xlink:type="simple" position="float" orientation="portrait" id="oo_1485025.jpg"><uri content-type="original_file" xlink:type="simple">https://binary.pensoft.net/fig/1485025</uri></graphic></fig></fig-group><fig id="F13730608" position="float" orientation="portrait"><object-id xmlns:xlink="http://www.w3.org/1999/xlink" content-type="arpha" xlink:type="simple">48992810-9C38-520F-B7BE-714F404609C8</object-id><object-id xmlns:xlink="http://www.w3.org/1999/xlink" content-type="doi" xlink:type="simple">10.3897/BDJ.14.e181774.figure1a</object-id><label>Figure 1a.</label><caption><p><tp:taxon-name><tp:taxon-name-part taxon-name-part-type="genus" reg="Lycopodium">Lycopodium</tp:taxon-name-part> <tp:taxon-name-part taxon-name-part-type="species" reg="annotinum">annotinum</tp:taxon-name-part> <tp:taxon-name-part taxon-name-part-type="authority">L.</tp:taxon-name-part> <tp:taxon-name-part taxon-name-part-type="infraspecific-rank">subsp.</tp:taxon-name-part> <tp:taxon-name-part taxon-name-part-type="subspecies" reg="annotinum">annotinum</tp:taxon-name-part></tp:taxon-name>;</p></caption><graphic xmlns:xlink="http://www.w3.org/1999/xlink" xlink:href="bdj-14-e181774-g001_a.jpg" xlink:type="simple" position="float" orientation="portrait" id="oo_1485024.JPG"><uri content-type="original_file" xlink:type="simple">https://binary.pensoft.net/fig/1485024</uri></graphic></fig></tp:treatment-sec></tp:taxon-treatment>
